# Supplementary material for: Preparation and Properties of Fe-Based Double Perovskite Oxide as Cathode Material for Intermediate-Temperature Solid Oxide Fuel Cell
Source: Molecules. 2024 Nov 9;29(22):5299. doi: 10.3390/molecules29225299 (PMC11596265; doi:10.3390/molecules29225299)
Supplement: Supplementary file 1 [file molecules-29-05299-s001.zip]

Archive with 1 entries (1 files):
- molecules-3246046-supplementary.pdf
